# Supplementary material for: Lipid Droplet Accumulation Independently Predicts Poor Clinical Prognosis in High-Grade Serous Ovarian Carcinoma
Source: Cancers (Basel). 2021 Oct 19;13(20):5251. doi: 10.3390/cancers13205251 (PMC8533764; doi:10.3390/cancers13205251)
Supplement: Supplementary file 1 [file cancers-13-05251-s001.zip]

Archive with 1 entries (1 files):
- cancers-1425650-supplementary.pdf
